# Supplementary material for: High-Density Lipoprotein Suppresses Neutrophil Extracellular Traps Enhanced by Oxidized Low-Density Lipoprotein or Oxidized Phospholipids
Source: Int J Mol Sci. 2022 Nov 13;23(22):13992. doi: 10.3390/ijms232213992 (PMC9698465; doi:10.3390/ijms232213992)
Supplement: Supplementary file 1 [file ijms-23-13992-s001.zip]

Archive with 1 entries (1 files):
- ijms-1985050-supplementary.pptx
